# Supplementary material for: Reliability of Actigraphy for the Assessment of Sleep and Circadian Rhythms in Rett and Related Syndromes
Source: J Intellect Disabil Res. 2025 Dec 4;70(3):262–73. doi: 10.1111/jir.70068 (PMC12872378; doi:10.1111/jir.70068)
Supplement: Supplementary file 1 — Data S1: Supporting Information. [file JIR-70-262-s001.xlsx]

## Sheet: Sleep variables
Age
Days of collection	Time in bed		Sleep interval duration		Wake time (rest interval)		Sleep time (rest)		Percent sleep (rest)		Fragmentation (rest)		Onset latency
	Under 12 (n = 12)	12 and older (n = 18)	Under 12 (n = 12)	12 and older (n = 18)	Under 12 (n = 12)	12 and older (n = 18)	Under 12 (n = 12)	12 and older (n = 18)	Under 12 (n = 12)	12 and older (n = 18)	Under 12 (n = 12)	12 and older (n = 18)	Under 12 (n = 12)	12 and older (n = 18)
3	0.231	0.772	0.203	0.683	0.458	0.537	0.548	0.69	0.542	0.52	0.608	0.539	0.257	0.452
5	0.398	0.859	0.187	0.898	0.466	0.725	0.421	0.828	0.515	0.698	0.532	0.707	0.516	0.86
7	0.576	0.896	0.434	0.938	0.58	0.847	0.492	0.912	0.609	0.836	0.648	0.861	0.691	0.867
10	0.747	0.932	0.718	0.942	0.723	0.885	0.75	0.95	0.757	0.883	0.813	0.894	0.755	0.911
14	0.809	0.92	0.78	0.887	0.809	0.898	0.812	0.942	0.842	0.907	0.868	0.905	0.675	0.831
Ambulation status
Days of collection	Time in bed		Sleep interval duration		Wake time (rest interval)		Sleep time (rest)		Percent sleep (rest)		Fragmentation (rest)		Onset latency
	Walks (with or without support; n =15)	Does not walk (n =15)	Walks (with or without support; n =15)	Does not walk (n =15)	Walks (with or without support; n =15)	Does not walk (n =15)	Walks (with or without support; n =15)	Does not walk (n =15)	Walks (with or without support; n =15)	Does not walk (n =15)	Walks (with or without support; n =15)	Does not walk (n =15)	Walks (with or without support; n =15)	Does not walk (n =15)
3	0.382	0.646	0.6	0.531	0.488	0.55	0.724	0.651	0.58	0.524	0.491	0.621	0.61	0.236
5	0.523	0.751	0.692	0.767	0.54	0.764	0.71	0.776	0.597	0.717	0.546	0.793	0.78	0.884
7	0.635	0.845	0.832	0.835	0.661	0.85	0.843	0.814	0.732	0.814	0.732	0.872	0.929	0.798
10	0.795	0.911	0.921	0.873	0.718	0.927	0.898	0.9	0.745	0.911	0.796	0.926	0.961	0.855
14	0.81	0.918	0.936	0.812	0.764	0.945	0.925	0.905	0.83	0.935	0.864	0.915	0.935	0.79
Seizure status
Days of collection	Time in bed		Sleep interval duration		Wake time (rest interval)		Sleep time (rest)		Percent sleep (rest)		Fragmentation (rest)		Onset latency
	None or well-controlled (n = 19)	Uncontrolled seizures (n =11)	None or well-controlled (n = 19)	Uncontrolled seizures (n =11)	None or well-controlled (n = 19)	Uncontrolled seizures (n =11)	None or well-controlled (n = 19)	Uncontrolled seizures (n =11)	None or well-controlled (n = 19)	Uncontrolled seizures (n =11)	None or well-controlled (n = 19)	Uncontrolled seizures (n =11)	None or well-controlled (n = 19)	Uncontrolled seizures (n =11)
3	0.547	0.616	0.685	0.487	0.513	0.486	0.799	0.427	0.618	0.306	0.583	0.556	0.615	0.198
5	0.652	0.744	0.735	0.755	0.525	0.789	0.766	0.662	0.608	0.634	0.569	0.812	0.765	0.916
7	0.752	0.835	0.857	0.827	0.691	0.843	0.864	0.722	0.757	0.736	0.763	0.872	0.921	0.797
10	0.853	0.91	0.905	0.892	0.77	0.917	0.912	0.853	0.821	0.866	0.831	0.922	0.948	0.859
14	0.844	0.927	0.916	0.819	0.814	0.938	0.937	0.854	0.87	0.903	0.872	0.872	0.923	0.786

## Sheet: NNV
Age
Days of collection	NNV TST		NNV start time		NNV end time
	Under 12 (n = 12)	12 and older (n = 18)	Under 12 (n = 12)	12 and older (n = 18)	Under 12 (n = 12)	12 and older (n = 18)
3	0.328	0.627	0.686	0.552	0.303	0.049
5	0.345	0.79	0.721	0.697	0.693	0.21
7	0.347	0.895	0.653	0.742	0.629	0.137
10	0.757	0.924	0.631	0.504	0.661	0.596
14	0.838	0.909	0.805	0.724	0.611	0.474
Ambulation status
Days of collection	NNV TST		NNV start time		NNV end time
	Walks (with or without support; n =15)	Does not walk (n =15)	Walks (with or without support; n =15)	Does not walk (n =15)	Walks (with or without support; n =15)	Does not walk (n =15)
3	0.448	0.621	0.564	0.647	0.067	0.192
5	0.638	0.76	0.649	0.753	0.506	0.143
7	0.746	0.771	0.652	0.738	0.89	0.155
10	0.888	0.888	0.534	0.575	0.701	0.267
14	0.908	0.887	0.786	0.485	0.595	0.219
Seizure status
Days of collection	NNV TST		NNV start time		NNV end time
	None or well-controlled (n = 19)	Uncontrolled seizures (n =11)	None or well-controlled (n = 19)	Uncontrolled seizures (n =11)	None or well-controlled (n = 19)	Uncontrolled seizures (n =11)
3	0.653	0.423	0.699	0.388	0.0923	0.31
5	0.711	0.651	0.721	0.681	0.473	0.327
7	0.796	0.669	0.703	0.704	0.401	0.25
10	0.91	0.83	0.506	0.699	0.665	0.57
14	0.924	0.83	0.525	0.629	0.553	0.459

## Sheet: Circadian rhythm variables
Age
Days of collection	MESOR		Amplitude		Acrophase		IS		IV		Relative amplitude		L5 activity		M10 activity
	Under 12 (n = 12)	12 and older (n = 18)	Under 12 (n = 12)	12 and older (n = 18)	Under 12 (n = 12)	12 and older (n = 18)	Under 12 (n = 12)	12 and older (n = 18)	Under 12 (n = 12)	12 and older (n = 18)	Under 12 (n = 12)	12 and older (n = 18)	Under 12 (n = 12)	12 and older (n = 18)	Under 12 (n = 12)	12 and older (n = 18)
3	0.868	0.83	0.674	0.774	-0.0358	0.61	0.0825	0.417	0.591	0.654	0.133	0.366	0.439	0.489	0.736	0.815
5	0.875	0.8	0.647	0.78	-0.0751	0.691	0.471	0.475	0.484	0.633	0.215	0.5	0.171	0.455	0.75	0.8
7	0.889	0.87	0.736	0.819	-0.0514	0.701	0.498	0.757	0.425	0.589	0.322	0.627	0.304	0.658	0.79	0.908
10	0.931	0.881	0.844	0.773	0.000692	0.822	0.506	0.778	0.429	0.674	0.344	0.645	0.366	0.609	0.823	0.827
14	0.924	0.865	0.898	0.752	0.443	0.836	0.614	0.763	0.343	0.695	0.643	0.768	0.582	0.803	0.941	0.795
Ambulation status
Days of collection	MESOR		Amplitude		Acrophase		IS		IV		Relative amplitude		L5 activity		M10 activity
	Walks (with or without support; n =15)	Does not walk (n =15)	Walks (with or without support; n =15)	Does not walk (n =15)	Walks (with or without support; n =15)	Does not walk (n =15)	Walks (with or without support; n =15)	Does not walk (n =15)	Walks (with or without support; n =15)	Does not walk (n =15)	Walks (with or without support; n =15)	Does not walk (n =15)	Walks (with or without support; n =15)	Does not walk (n =15)	Walks (with or without support; n =15)	Does not walk (n =15)
3	0.925	0.872	0.682	0.893	0.762	0.249	0.441	0.357	0.496	0.799	0.618	-0.025	0.52	0.268	0.783	0.901
5	0.877	0.897	0.615	0.904	0.767	0.25	0.59	0.463	0.383	0.863	0.704	0.137	0.431	0.183	0.758	0.91
7	0.926	0.897	0.713	0.909	0.851	0.202	0.726	0.709	0.349	0.853	0.765	0.337	0.599	0.36	0.738	0.901
10	0.941	0.932	0.785	0.934	0.958	0.323	0.729	0.708	0.371	0.931	0.661	0.568	0.525	0.469	0.81	0.937
14	0.91	0.952	0.836	0.939	0.943	0.595	0.791	0.63	0.38	0.901	0.852	0.618	0.738	0.621	0.898	0.952
Seizure status
Days of collection	MESOR		Amplitude		Acrophase		IS		IV		Relative amplitude		L5 activity		M10 activity
	None or well-controlled (n = 19)	Uncontrolled seizures (n =11)	None or well-controlled (n = 19)	Uncontrolled seizures (n =11)	None or well-controlled (n = 19)	Uncontrolled seizures (n =11)	None or well-controlled (n = 19)	Uncontrolled seizures (n =11)	None or well-controlled (n = 19)	Uncontrolled seizures (n =11)	None or well-controlled (n = 19)	Uncontrolled seizures (n =11)	None or well-controlled (n = 19)	Uncontrolled seizures (n =11)	None or well-controlled (n = 19)	Uncontrolled seizures (n =11)
3	0.903	0.802	0.773	0.768	0.477	0.314	0.427	0.353	0.479	0.83	0.595	-0.036	0.478	0.103	0.823	0.815
5	0.881	0.834	0.725	0.843	0.536	0.319	0.543	0.516	0.536	0.772	0.635	0.177	0.374	0.284	0.805	0.853
7	0.909	0.861	0.784	0.872	0.609	0.21	0.713	0.728	0.497	0.756	0.698	0.384	0.542	0.388	0.772	0.92
10	0.939	0.873	0.837	0.885	0.674	0.383	0.692	0.801	0.625	0.761	0.621	0.631	0.499	0.3	0.844	0.89
14	0.925	0.884	0.882	0.836	0.626	0.821	0.774	0.639	0.604	0.761	0.813	0.655	0.704	0.584	0.919	0.88
